# Supplementary material for: Study on the Polymorphic Loci of Explosive Strength-Related Genes in Elite Wrestlers
Source: Genes (Basel). 2024 Aug 13;15(8):1068. doi: 10.3390/genes15081068 (PMC11353954; doi:10.3390/genes15081068)
Supplement: Supplementary file 1 [file genes-15-01068-s001.zip]

Archive with 1 entries (1 files):
- genes-3121701-supplementary.pdf
